# Supplementary material for: Single-cell profiling of peripheral blood mononuclear cells from patients treated with oncolytic adenovirus TILT-123 reveals baseline immune status as a predictor of therapy outcomes
Source: Cancer Gene Ther. 2025 Apr 10;32(6):649–61. doi: 10.1038/s41417-025-00901-z (PMC12183079; doi:10.1038/s41417-025-00901-z)
Supplement: Supplementary file 9 — Supplemental Table S3 [file 41417_2025_901_MOESM9_ESM.xlsx]

## Sheet: Cancer epitopes
CEDAR ID	Epitope	Antigen	Epitope sourse
581760	AKQDVVLNYPM	116 kDa U5 small nuclear ribonucleoprotein component	Cancer, Stage IV
156689	ILDDIGHGV	Abl interactor 2 (UniProt:Q9NYB9)	Cancer, Stage IV
191716	RVAPEEHPVL	Actin, cytoplasmic 1	Cancer, Stage IV
240043	MATAASSSSLEKS	Actin, cytoplasmic 1	Cancer, Stage IV
147517	ASLSTFQQM	Actin, cytoplasmic 1	Cancer, Stage IV
223378	LRVAPEEHPVL	Actin, cytoplasmic 1	Cancer, Stage IV
239496	ATAASSSSLEKS	Actin, cytoplasmic 1	Cancer, Stage IV
243728	YASGRTTGIVM	Actin, cytoplasmic 1	Cancer, Stage IV
14375	ETFNTPAMY	Actin, cytoplasmic 1	Cancer, Stage IV
241558	YNELRVAPEEHPVL	Actin, cytoplasmic 1	Cancer, Stage IV
242942	LTEAPLNPK	Actin, cytoplasmic 1	Cancer, Stage IV
240839	RVAPEEHPVLL	Actin, cytoplasmic 1	Cancer, Stage IV
429669	DVDIRKDLY	Actin, cytoplasmic 1	Cancer, Stage IV
1212707	FKFNEENY	Ataxin-2-like protein	Cancer, Stage IV
434121	LHLGYLPNQL	ATP-dependent RNA helicase DDX1	Cancer, Stage IV
439009	LHLGYLPNQLFRTF	ATP-dependent RNA helicase DDX1	Cancer, Stage IV
1075205	AYACNTSTL	Baculoviral IAP repeat containing 5 (UniProt:H3BLT4)	Sarcoma, Stage IV
1083942	CMLGTYTQDF	Calcitonin	NSCLC, Stage IV
1084399	FLALSILVL	Calcitonin	NSCLC, Stage IV
1085428	LLAALVQDYL	Calcitonin	NSCLC, Stage IV
1086925	VLLQAGSLHA	Calcitonin	NSCLC, Stage IV
2217972	GARGPESRLLEFYLAMPFATPMEAELARRSLAQDAPPL	Cancer/testis antigen 1	Cancer, Stage IV
59281	SLLMWITQCFLPVF	Cancer/testis antigen 1	Cancer, Stage IV
2217995	VPGVLLKEFTVSGNILTIRLTAADHR	Cancer/testis antigen 1	Cancer, Stage IV
181328	GQYGNPLNK	Disintegrin and metalloproteinase domain-containing protein 10	Cancer, Stage IV
450202	YLIELIDRV	Disintegrin and metalloproteinase domain-containing protein 17	Cancer, Stage IV
193822	FLYDDNQRV	DNA topoisomerase 2-alpha	Cancer, Stage IV
1355458	GVGSPYVSRLLGICL	Erb-b2 receptor tyrosine kinase 2 (UniProt:B4DTR1)	Cancer, Stage IV
31235	KIFGSLAFL	Erb-b2 receptor tyrosine kinase 2 (UniProt:B4DTR1)	Cancer, Stage IV
467143	IYTWIEDHF	Forkhead box protein M1	Cancer, Stage IV
2236876	WLLALGSLLAL	Four-jointed box protein 1	Cancer, Stage IV
232050	LLIENVASL	Glutathione peroxidase 1	Cancer, Stage IV
196522	HPPPPPPPP	Heterogeneous nuclear ribonucleoprotein L	Cancer, Stage IV
486149	SLLEQGLVEA	Histone-lysine N-methyltransferase NSD2	Cancer, Stage IV
472635	VLPLTVAEV	Mesothelin	Ovarian cancer, Stage IV
37528	LLLLTVLTV	Mucin 1, cell surface associated	NSCLC, Stage IV
438373	IVFGEVDR	NADH dehydrogenase [ubiquinone] iron-sulfur protein 2, mitochondrial (UniProt:O75306)	Cancer, Stage IV
1125066	HMTEVVRHC	neoantigen: Cellular tumor antigen p53	Cancer, Stage IV
1310121	ILDTAGHEEY	neoantigen: GTP-binding protein GEM	Cancer, Stage IV
1853231	IFQEMFDKHYK	neoantigen: Isocitrate dehydrogenase [NADP], mitochondrial	NSCLC, Stage IV
167942	ITAGAHRLW	Stearoyl-CoA desaturase	Ovarian carcinoma, metastatic
2189083	ALFSVLNYERARRPGLLGASVLGLDDIHRA	Telomerase reverse transcriptase	Cancer, Stage IV
2189284	RTFVLRVRAQDPPPE	Telomerase reverse transcriptase	Cancer, Stage IV
2189077	AERLTSRVKALFSVL	Telomerase reverse transcriptase	Cancer, Stage IV
62543	SYFPEITHI	Tyrosine-protein kinase JAK1	Cancer, Stage IV
45552	NQFPGFKEV	U2 small nuclear ribonucleoprotein B''	Ovarian carcinoma, metastatic
521922	LQTRFPLDY	Ubiquitin-associated protein 2-like	Cancer, Stage IV
2232622	AYRPVSRNI	Zinc finger protein 395	Sarcoma, Stage IV
237188	LTLGEFLKL	Baculoviral IAP repeat containing 5	Homo sapiens (human)
1052069	STFKNWPFL	Baculoviral IAP repeat containing 5	Homo sapiens (human)
1075258	ELTLGEFLKL	Baculoviral IAP repeat containing 5	Homo sapiens (human)
1078402	FIHCPTEKTSQTWPS	neoantigen: Baculoviral IAP repeat containing 5	Homo sapiens (human)
1078403	FIHCPTENEPDLAQC	Baculoviral IAP repeat containing 5	Homo sapiens (human)
1119556	TLGEFLKLDRERAKN	Baculoviral IAP repeat containing 5	Homo sapiens (human)
1972700	FEELTLGEFLKLDRERAKNKIAKETNNKKKEFEETAKKVRRAIEQLAAMD	Baculoviral IAP repeat containing 5	Homo sapiens (human)
753317	APRGPHGGAASGL	Cancer/testis antigen 1	Homo sapiens (human)
768069	LAMPFATPM	Cancer/testis antigen 1	Homo sapiens (human)
167652	QLSLLMWIT	Cancer/testis antigen 1	Homo sapiens (human)
697034	YLAMPFATPMEAELARRSLA	Cancer/testis antigen 1	Homo sapiens (human)
2232778	LQQLSLLMWITQCFL	Cancer/testis antigen 1	Homo sapiens (human)
72656	WITQCFLPVFLAQPPSGQRR	Cancer/testis antigen 1	Homo sapiens (human)
768072	MPFATPMEA	Cancer/testis antigen 1	Homo sapiens (human)
1075251	EFTVSGNIL	Cancer/testis antigen 1	Homo sapiens (human)
2232660	EFYLAMPFATPMEAE	Cancer/testis antigen 1	Homo sapiens (human)
2232738	ISSCLQQLSLLMWIT	Cancer/testis antigen 1	Homo sapiens (human)
100902	GVLLKEFTVSGN	Cancer/testis antigen 1	Homo sapiens (human)
768075	PFATPMEAELAR	Cancer/testis antigen 1	Homo sapiens (human)
1075620	RGPESRLLEFYLAMPFATPM	Cancer/testis antigen 1	Homo sapiens (human)
1985754	LAQPPSGQRR	Cancer/testis antigen 1	Homo sapiens (human)
2232624	CFLPVFLAQPPSGQR	Cancer/testis antigen 1	Homo sapiens (human)
37198	LLEFYLAMPFATPMEAELARRSLAQ	Cancer/testis antigen 1	Homo sapiens (human)
47777	PGVLLKEFTVSGNILTIRLTAADHR	Cancer/testis antigen 1	Homo sapiens (human)
59280	SLLMWITQCFLPV	Cancer/testis antigen 1	Homo sapiens (human)
768073	MPFATPMEAEL	Cancer/testis antigen 1	Homo sapiens (human)
1075469	LPVPGVLLKEFTVSGNILTI	Cancer/testis antigen 1	Homo sapiens (human)
1075627	RLLEFYLAMPFATPMEAELA	Cancer/testis antigen 1	Homo sapiens (human)
1075780	VLLKEFTVSGNILTIRLTAA	Cancer/testis antigen 1	Homo sapiens (human)
1722079	AMPFATPMEA	Cancer/testis antigen 1	Homo sapiens (human)
1853745	LLEFYLAMPFATP	Cancer/testis antigen 1	Homo sapiens (human)
1865127	EAELARRSLAQDAPP	Cancer/testis antigen 1	Homo sapiens (human)
2224002	GARGPESRLLEFYLAMPFATPMEAELARRS	Cancer/testis antigen 1	Homo sapiens (human)
2232618	ASGPGGGAPRGPHGG	Cancer/testis antigen 1	Homo sapiens (human)
2232678	GAARASGPGGGAPRG	Cancer/testis antigen 1	Homo sapiens (human)
2232687	GGGAPRGPHGGAASG	Cancer/testis antigen 1	Homo sapiens (human)
2232781	LTAADHRQLQLSISS	Cancer/testis antigen 1	Homo sapiens (human)
2232784	LTIRLTAADHRQLQL	Cancer/testis antigen 1	Homo sapiens (human)
2232837	PRGAGAARASGPGGG	Cancer/testis antigen 1	Homo sapiens (human)
2232838	PRGPHGGAASGLNGC	Cancer/testis antigen 1	Homo sapiens (human)
2232858	RCGARGPESRLLEFY	Cancer/testis antigen 1	Homo sapiens (human)
2232930	VLLKEFTVSGNILTI	Cancer/testis antigen 1	Homo sapiens (human)
2249077	ARGPESRLLEFYLAM	Cancer/testis antigen 1	Homo sapiens (human)
2249105	SLLMWITQCFLPVFL	Cancer/testis antigen 1	Homo sapiens (human)
879213	HHSDTPTTL	Mucin 1, cell surface associated	Homo sapiens (human)
2226658	SPQLSTGVSFFFLSFHISNLQFNSSLEDPSTD	Mucin 1, cell surface associated	Homo sapiens (human)
1972710	GVTSAPDTRPAPGSTAPPAH	Mucin 1, cell surface associated	Homo sapiens (human)
2257195	STDYYQELQRDISEMFLQIYKQGGFLGLSNIKFRPGSVV	Mucin 1, cell surface associated	Homo sapiens (human)
74915	YLSGANLNL	Carcinoembryonic antigen-related cell adhesion molecule 5	Homo sapiens (human)
53036	QYSWFVNGTF	Carcinoembryonic antigen-related cell adhesion molecule 5	Homo sapiens (human)
27501	IMIGVLVGV	Carcinoembryonic antigen-related cell adhesion molecule 5	Homo sapiens (human)
45244	NNSIVKSITVSASGTS	Carcinoembryonic antigen-related cell adhesion molecule 5	Homo sapiens (human)
53038	QYSWRINGIPQQHTQ	Carcinoembryonic antigen-related cell adhesion molecule 5	Homo sapiens (human)
67308	TYACFVSNL	Carcinoembryonic antigen-related cell adhesion molecule 5	Homo sapiens (human)
75925	YSWRINGIPQQHTQV	Carcinoembryonic antigen-related cell adhesion molecule 5	Homo sapiens (human)
137754	GVLVGVALI	Carcinoembryonic antigen-related cell adhesion molecule 5	Homo sapiens (human)

## Sheet: Viral epitopes
IEDB ID	Epitope	Antigen	Organism
16517	FLAPKLYAL	DNA polymerase	Human mastadenovirus C (Human adenovirus C)
17529	FQRPTISSNSHAIFR	DNA polymerase	Human mastadenovirus C (Human adenovirus C)
21159	GLTDASFNV	DNA polymerase	Human mastadenovirus C (Human adenovirus C)
25708	IDYFDARLLPGVFTV	DNA polymerase	Human mastadenovirus C (Human adenovirus C)
44923	NLVQDVQPV	DNA polymerase	Human mastadenovirus C (Human adenovirus C)
54653	RLLPGVFTV	DNA polymerase	Human mastadenovirus C (Human adenovirus C)
64839	TLHNRGWRV	DNA polymerase	Human mastadenovirus C (Human adenovirus C)
69394	VLAWTRAFV	DNA polymerase	Human mastadenovirus C (Human adenovirus C)
70031	VMVRDTFAL	DNA polymerase	Human mastadenovirus C (Human adenovirus C)
15221	FALSNAEDL	DNA-binding protein	Human mastadenovirus C (Human adenovirus C)
38557	LPKLTPFAL	DNA-binding protein	Human mastadenovirus C (Human adenovirus C)
8126	DEPTLLYVL	Hexon protein	Human mastadenovirus C (Human adenovirus C)
8127	DEPTLLYVLFEVFDV	Hexon protein	Human mastadenovirus C (Human adenovirus C)
9683	DPMDEPTLLYVLFEV	Hexon protein	Human mastadenovirus C (Human adenovirus C)
21184	GLVDCYINL	Hexon protein	Human mastadenovirus C (Human adenovirus C)
22612	GTAYNALAPKGAPNP	Hexon protein	Human mastadenovirus C (Human adenovirus C)
34599	KYSPSNVKI	Hexon protein	Human mastadenovirus C (Human adenovirus C)
37865	LLTPNEFEI	Hexon protein	Human mastadenovirus C (Human adenovirus C)
42305	MPNRPNYIAF	Hexon protein	Human mastadenovirus C (Human adenovirus C)
45030	NMTKDWFLV	Hexon protein	Human mastadenovirus C (Human adenovirus C)
45143	NNKFRNPTVAPTHDV	Hexon protein	Human mastadenovirus C (Human adenovirus C)
52862	QWSYMHISGQDASEY	Hexon protein	Human mastadenovirus C (Human adenovirus C)
54790	RLTLRFIPV	Hexon protein	Human mastadenovirus C (Human adenovirus C)
63191	TDLGQNLLY	Hexon protein	Human mastadenovirus C (Human adenovirus C)
64950	TLLYVLFEV	Hexon protein	Human mastadenovirus C (Human adenovirus C)
64951	TLLYVLFEVFDVVRV	Hexon protein	Human mastadenovirus C (Human adenovirus C)
67338	TYFSLNNKF	Hexon protein	Human mastadenovirus C (Human adenovirus C)
67917	VDCYINLGARWSLDY	Hexon protein	Human mastadenovirus C (Human adenovirus C)
68037	VDPMDEPTLLYVLFE	Hexon protein	Human mastadenovirus C (Human adenovirus C)
74834	YLNHTFKKV	Hexon protein	Human mastadenovirus C (Human adenovirus C)
76342	YVLFEVFDVV	Hexon protein	Human mastadenovirus C (Human adenovirus C)
98069	GLRYRSMLL	Hexon protein	Human mastadenovirus C (Human adenovirus C)
98074	GQQSMPNRPNYIAFRDNFIG	Hexon protein	Human mastadenovirus C (Human adenovirus C)
98120	IPYLDGTFY	Hexon protein	Human mastadenovirus C (Human adenovirus C)
98211	LGSGYDPYYTYSGSIPYLDGTFYLN	Hexon protein	Human mastadenovirus C (Human adenovirus C)
98226	LPGSYTYEW	Hexon protein	Human mastadenovirus C (Human adenovirus C)
98257	MVLQSSLGNDLRVDGASIKFDSICL	Hexon protein	Human mastadenovirus C (Human adenovirus C)
98262	MYSFFRNFQPMSRQVVDDTKYKDYQ	Hexon protein	Human mastadenovirus C (Human adenovirus C)
98292	NNFAMEINLNANLWRNFLYS	Hexon protein	Human mastadenovirus C (Human adenovirus C)
98310	NWAAFRGWAF	Hexon protein	Human mastadenovirus C (Human adenovirus C)
98323	PDVRIIENHGTEDELPNYCFPLGGV	Hexon protein	Human mastadenovirus C (Human adenovirus C)
98341	PNRPNYIAFRDNFIG	Hexon protein	Human mastadenovirus C (Human adenovirus C)
98352	PTFKPYSGTAYNALAPKGAPNPCEW	Hexon protein	Human mastadenovirus C (Human adenovirus C)
98356	PYLDGTFYLN	Hexon protein	Human mastadenovirus C (Human adenovirus C)
98371	QKKFLCDRTLWRIPFSSNFMSMGAL	Hexon protein	Human mastadenovirus C (Human adenovirus C)
98380	QPEPQIGESQWYETEINHAAGRVLK	Hexon protein	Human mastadenovirus C (Human adenovirus C)
98421	RLLTPNEFEIKRSVDGEGYNVAQCN	Hexon protein	Human mastadenovirus C (Human adenovirus C)
98454	SGQDASEYLSPGLVQFARATETYFS	Hexon protein	Human mastadenovirus C (Human adenovirus C)
98494	SYKDRMYSFFRNFQPMSRQVVDDTK	Hexon protein	Human mastadenovirus C (Human adenovirus C)
98495	SYMHISGQDA	Hexon protein	Human mastadenovirus C (Human adenovirus C)
98517	TFYLNHTFKKVAITFDSSVS	Hexon protein	Human mastadenovirus C (Human adenovirus C)
98533	TNVPISIPSRNWAAFRGWAF	Hexon protein	Human mastadenovirus C (Human adenovirus C)
98561	VAQCNMTKDWFLVQMLANYN	Hexon protein	Human mastadenovirus C (Human adenovirus C)
98567	VDREDTAYSYKARFTLAVGDNRVLD	Hexon protein	Human mastadenovirus C (Human adenovirus C)
98568	VDSITQKKFLCDRTLWRIPFSSNFM	Hexon protein	Human mastadenovirus C (Human adenovirus C)
98569	VDSYDPDVRIIENHGTEDELPNYCF	Hexon protein	Human mastadenovirus C (Human adenovirus C)
98592	VPFHIQVPQKFFAIKNLLLLPGSYT	Hexon protein	Human mastadenovirus C (Human adenovirus C)
98606	VTTDRSQRLTLRFIPVDREDTAYSY	Hexon protein	Human mastadenovirus C (Human adenovirus C)
98625	YDYMNKRVVA	Hexon protein	Human mastadenovirus C (Human adenovirus C)
98634	YKDYQQVGILHQHNNSGFVGYLAPT	Hexon protein	Human mastadenovirus C (Human adenovirus C)
98636	YLSAANMLYPIPANATNVPISIPSR	Hexon protein	Human mastadenovirus C (Human adenovirus C)
122493	MYSFFRNFQPMSRQVVDDTK	Hexon protein	Human mastadenovirus C (Human adenovirus C)
122559	RNFQPMSRQVVDDTKYKDYQ	Hexon protein	Human mastadenovirus C (Human adenovirus C)
122604	TAYSYKARFTLAVGDNRVLD	Hexon protein	Human mastadenovirus C (Human adenovirus C)
122625	VDREDTAYSYKARFTLAVGD	Hexon protein	Human mastadenovirus C (Human adenovirus C)
134318	AFRGWAFTRLKTKET	Hexon protein	Human mastadenovirus C (Human adenovirus C)
134327	ATETYFSLNNKFRNP	Hexon protein	Human mastadenovirus C (Human adenovirus C)
134331	AYPANFPYPLIGKTA	Hexon protein	Human mastadenovirus C (Human adenovirus C)
134352	DYQQVGILHQHNNSG	Hexon protein	Human mastadenovirus C (Human adenovirus C)
134354	EDTAYSYKARFTLAV	Hexon protein	Human mastadenovirus C (Human adenovirus C)
134375	EYLSPGLVQFARATE	Hexon protein	Human mastadenovirus C (Human adenovirus C)
134393	GPTFKPYSGTAYNAL	Hexon protein	Human mastadenovirus C (Human adenovirus C)
134395	GQQSMPNRPNYIAFR	Hexon protein	Human mastadenovirus C (Human adenovirus C)
134398	GTFYLNHTFKKVAIT	Hexon protein	Human mastadenovirus C (Human adenovirus C)
134403	GYDPYYTYSGSIPYL	Hexon protein	Human mastadenovirus C (Human adenovirus C)
558236	DSKKRSYNL	Penton protein	Human mastadenovirus C (Human adenovirus C)
558290	LTDHGTLPL	Penton protein	Human mastadenovirus C (Human adenovirus C)
558323	SNDSTFTQY	Penton protein	Human mastadenovirus C (Human adenovirus C)
558327	STDVASLNY	Penton protein	Human mastadenovirus C (Human adenovirus C)
40767	LYGFVTLTLICSLIT	Pre-early 3 receptor internalization and degradation alpha protein	Human mastadenovirus C (Human adenovirus C)
45685	NRILLEQAAITTTPR	Pre-hexon-linking protein VIII	Human mastadenovirus C (Human adenovirus C)
55397	RQAILTLQTSSSEPR	Pre-hexon-linking protein VIII	Human mastadenovirus C (Human adenovirus C)
58807	SKEIPTPYMWSYQPQ	Pre-hexon-linking protein VIII	Human mastadenovirus C (Human adenovirus C)
54457	RLAAGIVTV	Pre-histone-like nucleoprotein	Human mastadenovirus C (Human adenovirus C)
32920	KPVLPGPTAVVVTRP	Pre-protein VI	Human mastadenovirus C (Human adenovirus C)
52047	QQKVVDGLASGISGV	Pre-protein VI	Human mastadenovirus C (Human adenovirus C)
6137	CDSGPSNTPPEIHPVV	Early E1A protein	Human mastadenovirus C (Human adenovirus C)
6138	CDSGPSNTPPEIHPVVP	Early E1A protein	Human mastadenovirus C (Human adenovirus C)
25615	IDLLTFPPAPGSPEP	Early E1A protein	Human mastadenovirus C (Human adenovirus C)
37602	LLNESGQPL	Early E1A protein	Human mastadenovirus C (Human adenovirus C)
49451	PSNTPPEI	Early E1A protein	Human mastadenovirus C (Human adenovirus C)
57080	SCDSGPSNTPPEIHPVVP	Early E1A protein	Human mastadenovirus C (Human adenovirus C)
58199	SGPSNTPPEI	Early E1A protein	Human mastadenovirus C (Human adenovirus C)
59735	SMPNLVPEV	Early E1A protein	Human mastadenovirus C (Human adenovirus C)
71090	VSQIFPDSVMLAVQE	Early E1A protein	Human mastadenovirus C (Human adenovirus C)
95836	SGPSNTPSEI	Early E1A protein	Human mastadenovirus C (Human adenovirus C)
768070	LLDQLIEEV	Early E1A protein	Human mastadenovirus C (Human adenovirus C)
	AKLTLVLTKCGSQIL	Fiber protein	Human mastadenovirus C (Human adenovirus C)
26655	IIRFDENGVLLNNSF	Fiber protein	Human mastadenovirus C (Human adenovirus C)
