# Supplementary material for: Single-cell profiling of peripheral blood mononuclear cells from patients treated with oncolytic adenovirus TILT-123 reveals baseline immune status as a predictor of therapy outcomes
Source: Cancer Gene Ther. 2025 Apr 10;32(6):649–61. doi: 10.1038/s41417-025-00901-z (PMC12183079; doi:10.1038/s41417-025-00901-z)
Supplement: Supplementary file 10 — Supplemental Table S5 [file 41417_2025_901_MOESM10_ESM.xlsx]

## Sheet: Responders vs Non-responders BL
gene	p_val	avg_log2FC	pct.1	pct.2	p_val_adj
VMO1	7.12482e-10	1.82229	0.066	0.017	2.82855e-07
PTGDR2	2.40616e-05	1.39963	0.045	0.016	0.00955247
C1QB	2.0363e-06	1.37433	0.098	0.031	0.000808411
CD160	1.23931e-32	1.35033	0.074	0.026	4.92005e-30
CTSG	3.35653e-11	1.33441	0.013	0.005	1.33254e-08
CD9	3.23363e-58	1.07968	0.066	0.03	1.28375e-55
B3GAT1	3.93297e-13	1.05999	0.131	0.056	1.56139e-10
CMKLR1	7.96054e-09	1.01572	0.068	0.031	3.16033e-06
JCHAIN	1.31809e-15	0.995231	0.351	0.157	5.2328e-13
TNFRSF8	8.68846e-26	0.987973	0.144	0.071	3.44932e-23
IGHG1-secreted	2.9282e-13	0.964489	0.278	0.127	1.1625e-10
GZMH	1.98983e-10	0.950793	0.539	0.258	7.89961e-08
CXCR1	7.02244e-05	0.94072	0.022	0.011	0.0278791
IGHM-secreted	2.02137e-83	0.917115	0.422	0.202	8.02485e-81
ZNF683	7.93219e-05	0.89605	0.152	0.07	0.0314908
VPREB3	7.1817e-07	0.875471	0.063	0.031	0.000285113
PRF1	3.85823e-33	0.874223	0.633	0.334	1.53172e-30
CD79B	2.05541e-27	0.870604	0.264	0.134	8.15999e-25
GZMB	8.23257e-31	0.822438	0.525	0.28	3.26833e-28
CD8A	4.34328e-07	0.809514	0.507	0.254	0.000172428
NINJ2	8.02853e-06	0.790295	0.226	0.121	0.00318733
IGHG2-secreted	6.42408e-15	0.776248	0.429	0.234	2.55036e-12
KLRC4	5.87364e-06	0.749445	0.052	0.027	0.00233184
CX3CR1	6.32546e-90	0.745216	0.6	0.359	2.51121e-87
POU2AF1	7.35743e-10	0.726491	0.142	0.076	2.9209e-07
CD244	3.49577e-18	0.671713	0.443	0.27	1.38782e-15
TRDC	3.62737e-73	0.660005	0.242	0.144	1.44006e-70
CST7	1.60158e-26	0.650008	0.712	0.443	6.35827e-24
KLRK1	1.14888e-63	0.645447	0.601	0.369	4.56106e-61
CD24	8.30942e-10	0.643639	0.051	0.029	3.29884e-07
CXCR2	6.06968e-07	0.602449	0.087	0.053	0.000240966
NKG7	2.4138e-63	0.596688	0.893	0.657	9.5828e-61
GZMA	2.39278e-43	0.593148	0.545	0.34	9.49933e-41
LAIR2	4.02767e-09	0.562086	0.081	0.047	1.59899e-06
IGHA1-secreted	1.51241e-06	0.561509	0.732	0.517	0.000600427
CCL5	2.72176e-46	0.549884	0.914	0.709	1.08054e-43
CD300A	1.69653e-39	0.549782	0.696	0.486	6.73524e-37
CD79A	1.90694e-18	0.541321	0.283	0.173	7.57056e-16
NCR3	2.16124e-09	0.539574	0.171	0.103	8.58011e-07
IGLC3	1.12872e-45	0.537203	0.786	0.561	4.48101e-43
EOMES	5.52731e-08	0.532248	0.086	0.051	2.19434e-05
ZBTB16	9.39868e-25	0.528106	0.192	0.116	3.73128e-22
STAT6	3.62321e-47	0.519262	0.637	0.447	1.43841e-44
FCGR3A	5.3487e-59	0.508925	0.818	0.584	2.12343e-56
CD200	1.52411e-11	0.506176	0.03	0.019	6.05073e-09
TBX21	1.85218e-20	0.505778	0.362	0.23	7.35314e-18
VPS28	3.77146e-10	0.492422	0.676	0.484	1.49727e-07
APOBEC3G	7.3099e-12	0.49036	0.578	0.402	2.90203e-09
KLRF1	1.91302e-37	0.485913	0.357	0.234	7.59469e-35
TARP-refseq	4.85182e-27	0.478484	0.339	0.224	1.92617e-24
KLRC1	1.73227e-17	0.476708	0.154	0.099	6.87713e-15
KLRB1	1.02117e-07	0.469808	0.382	0.241	4.05404e-05
ADA	6.16477e-20	0.463357	0.446	0.297	2.44741e-17
CLEC10A	5.29858e-12	0.433387	0.245	0.167	2.10354e-09
CXCL5	9.42069e-14	0.427273	0.466	0.331	3.74002e-11
IGHD-membrane	5.77956e-11	0.426003	0.128	0.081	2.29449e-08
IL2RB	1.66347e-29	0.423221	0.589	0.402	6.60398e-27
LY86	3.35261e-22	0.418076	0.551	0.42	1.33099e-19
CTSW	2.4667e-19	0.408134	0.673	0.487	9.7928e-17
ITGAE	5.0355e-09	0.391563	0.419	0.299	1.99909e-06
CXCL16	1.49044e-21	0.386883	0.625	0.476	5.91705e-19
HLA-DPA1	1.17316e-32	0.383893	0.889	0.716	4.65746e-30
FCER1A	6.70047e-09	0.373074	0.089	0.06	2.66009e-06
KCNE3	1.97755e-20	0.368693	0.441	0.334	7.85086e-18
CD14	1.35269e-10	0.367795	0.821	0.624	5.37019e-08
IGKC	1.39993e-20	0.364412	0.858	0.692	5.55772e-18
CLEC4E	1.77631e-165	0.35382	0.621	0.481	7.05195e-163
THBS1	9.53572e-24	0.340515	0.445	0.317	3.78568e-21
GNLY	8.61417e-54	0.338587	0.925	0.776	3.41983e-51
ITGAX	4.59729e-69	0.332355	0.721	0.575	1.82513e-66
CD22	1.26544e-15	0.327083	0.137	0.098	5.02381e-13
CD1C	1.83329e-05	0.322313	0.354	0.259	0.00727817
GIMAP2	9.22247e-16	0.321725	0.693	0.539	3.66132e-13
HLA-DQB1	7.1334e-11	0.320811	0.822	0.661	2.83196e-08
CD63	1.59465e-10	0.320238	0.86	0.708	6.33078e-08
BPI	1.22629e-07	0.307138	0.063	0.047	4.86838e-05
EGR1	3.63347e-13	0.30169	0.807	0.652	1.44249e-10
IL18RAP	1.35582e-07	0.300013	0.141	0.101	5.3826e-05
IL3RA	6.69763e-17	0.291496	0.071	0.053	2.65896e-14
TGFBI	2.45403e-25	0.290746	0.699	0.549	9.74248e-23
SLC7A7	9.07586e-14	0.28934	0.527	0.429	3.60311e-11
IGHM-membrane	5.20046e-82	0.280694	0.489	0.373	2.06458e-79
CD52	1.97927e-220	0.275254	0.991	0.945	7.85772e-218
LGALS1	1.14422e-07	0.274689	0.924	0.799	4.54254e-05
CD2	6.80338e-06	0.273678	0.63	0.482	0.00270094
FCER1G	1.52847e-51	0.273361	0.921	0.772	6.06804e-49
TIGIT	7.588e-05	0.272842	0.092	0.065	0.0301244
CXCR3	9.31951e-06	0.268862	0.115	0.081	0.00369985
BAX	1.14985e-06	0.266555	0.808	0.667	0.000456491
TSPAN32	1.645e-10	0.265742	0.472	0.363	6.53067e-08
MS4A1	1.1816e-18	0.255136	0.218	0.167	4.69096e-16
PAX5	9.28075e-11	0.251881	0.077	0.056	3.68446e-08
KLRC3	5.18888e-05	0.25129	0.104	0.076	0.0205998
LYN	5.5906e-12	0.251117	0.774	0.633	2.21947e-09
IFITM2	3.54777e-17	0.250392	0.941	0.847	1.40847e-14
HAVCR2	1.28191e-10	0.243635	0.272	0.214	5.08918e-08
IL32	2.99432e-07	0.234693	0.927	0.823	0.000118874
LGALS3	1.86615e-54	0.232806	0.673	0.561	7.40862e-52
F13A1	0.000112853	0.231869	0.407	0.319	0.0448027
RNASE6	1.05878e-09	0.225419	0.485	0.4	4.20334e-07
FCN1	6.00854e-10	0.2208	0.955	0.863	2.38539e-07
YBX3	1.05344e-20	0.220135	0.734	0.603	4.18216e-18
CCR2	2.37288e-17	0.2162	0.372	0.3	9.42034e-15
CD3E	2.17182e-07	0.214863	0.785	0.634	8.62214e-05
BIN2	1.69815e-36	0.212086	0.934	0.843	6.74167e-34
LAT	5.27675e-06	0.206484	0.527	0.412	0.00209487
TREM1	8.8458e-16	0.203476	0.323	0.266	3.51178e-13
HLA-DRA	1.12411e-31	0.200234	0.958	0.855	4.46272e-29
KIR2DL1	8.84957e-11	0.192232	0.112	0.088	3.51328e-08
S100A9	3.69114e-14	0.188582	0.962	0.892	1.46538e-11
PDIA6	4.19415e-24	0.186805	0.69	0.58	1.66508e-21
PIK3AP1	1.18527e-20	0.180834	0.654	0.55	4.70553e-18
CD4	2.54778e-07	0.179164	0.764	0.679	0.000101147
IFNGR1	5.33348e-11	0.177523	0.602	0.516	2.11739e-08
ITGAM	1.77694e-09	0.166548	0.754	0.638	7.05444e-07
ADGRE1	3.43748e-09	0.160716	0.194	0.165	1.36468e-06
TRIB2	6.30584e-06	0.159838	0.275	0.219	0.00250342
IL1RN	5.30454e-12	0.156259	0.181	0.148	2.1059e-09
IL2RA	1.05436e-06	0.14954	0.049	0.038	0.000418582
SELPLG	1.30968e-17	0.149121	0.948	0.877	5.19941e-15
NRP1	3.69148e-07	0.141947	0.011	0.01	0.000146552
CD7	4.43203e-06	0.137562	0.448	0.348	0.00175952
LAMP1	1.97493e-06	0.136161	0.87	0.774	0.000784048
LIPA	8.63979e-19	0.135695	0.603	0.515	3.43e-16
CHI3L2	1.99217e-07	0.135566	0.108	0.087	7.90893e-05
DUSP2	7.56813e-05	0.135391	0.773	0.67	0.0300455
HLA-DMA	1.27539e-09	0.134815	0.785	0.685	5.06331e-07
CD27	6.7874e-07	0.132675	0.31	0.26	0.00026946
RNASE2	1.4777e-64	0.120787	0.273	0.229	5.86648e-62
CD5	5.10512e-18	0.119296	0.371	0.3	2.02673e-15
CCL4	7.39192e-45	0.112094	0.375	0.331	2.93459e-42
TRBC2	1.31475e-11	0.110021	0.915	0.824	5.21954e-09
DOCK8	5.05789e-06	0.103057	0.672	0.587	0.00200798
CD44	6.03897e-07	-0.108597	0.872	0.87	0.000239747
STAT4	1.15173e-07	-0.123854	0.224	0.211	4.57235e-05
ITGA4	2.40338e-13	-0.125273	0.698	0.688	9.54143e-11
JUN	1.04306e-08	-0.133377	0.747	0.746	4.14096e-06
SELL	3.59215e-24	-0.135626	0.882	0.865	1.42608e-21
TNFSF13B	2.00655e-67	-0.139677	0.508	0.49	7.96599e-65
FYB	1.07732e-14	-0.154997	0.805	0.807	4.27696e-12
AQP9	3.91694e-12	-0.169791	0.305	0.304	1.55502e-09
CD247	4.94386e-07	-0.173626	0.684	0.689	0.000196271
CTSD	2.25191e-29	-0.177394	0.829	0.821	8.94008e-27
FOXP3	1.24834e-06	-0.190198	0.03	0.028	0.000495591
IKZF2	4.3449e-08	-0.200031	0.057	0.059	1.72492e-05
TCF7	1.83435e-12	-0.204137	0.427	0.43	7.28238e-10
RORA	5.10992e-13	-0.209897	0.201	0.2	2.02864e-10
ICOS	2.50775e-16	-0.215842	0.109	0.108	9.95577e-14
CTLA4	1.50245e-07	-0.219817	0.074	0.074	5.96472e-05
NAMPT	1.85077e-05	-0.232517	0.79	0.827	0.00734758
CCR1	5.81443e-52	-0.248979	0.264	0.278	2.30833e-49
BCL2	3.3779e-05	-0.253348	0.187	0.194	0.0134102
LEF1	7.07533e-06	-0.261237	0.463	0.497	0.0028089
IL23R	1.29514e-11	-0.272899	0.926	0.973	5.1417e-09
TRAT1	2.89706e-10	-0.273861	0.274	0.289	1.15013e-07
VNN2	3.28502e-11	-0.274906	0.383	0.405	1.30415e-08
RORC	1.26103e-10	-0.286809	0.016	0.017	5.00628e-08
CXCL2	5.85476e-08	-0.295914	0.34	0.368	2.32434e-05
FOXP1	3.83441e-29	-0.324158	0.352	0.383	1.52226e-26
CXCL1	2.5047e-13	-0.334631	0.08	0.088	9.94365e-11
FOSL1	1.07358e-10	-0.335642	0.034	0.039	4.26213e-08
STAT1	1.25533e-78	-0.360751	0.397	0.438	4.98366e-76
CD28	1.87019e-11	-0.371492	0.077	0.086	7.42466e-09
FOSB	3.00004e-54	-0.391858	0.905	0.976	1.19102e-51
ZAP70	1.33404e-06	-0.412416	0.368	0.429	0.000529614
CD69	7.67038e-19	-0.420997	0.521	0.623	3.04514e-16
IL1B	4.77929e-06	-0.443511	0.422	0.497	0.00189738
IER3	2.79227e-05	-0.445057	0.446	0.534	0.0110853
CXCL8	2.4827e-14	-0.448646	0.819	0.936	9.85631e-12
CD274	8.30323e-09	-0.45377	0.019	0.024	3.29638e-06
LTB	1.81268e-127	-0.51233	0.266	0.312	7.19632e-125
RGS1	3.33224e-17	-0.721902	0.461	0.663	1.3229e-14
TNFRSF25	3.10612e-43	-0.743572	0.114	0.161	1.23313e-40
AIM2	1.62689e-40	-0.888189	0.062	0.103	6.45876e-38
IFNG	9.18911e-15	-0.894332	0.055	0.088	3.64808e-12
DUSP4	6.00097e-15	-1.03136	0.02	0.034	2.38239e-12
CXCL10	5.70652e-24	-1.2081	0.017	0.032	2.26549e-21
LAMP3	2.93527e-15	-1.81151	0.006	0.017	1.1653e-12
CCL20	4.97094e-12	-1.97823	0.005	0.018	1.97346e-09
CCL2	3.91952e-48	-3.09461	0.004	0.023	1.55605e-45

## Sheet: Responders vs Non-RespondersD64
gene	p_val	avg_log2FC	pct.1	pct.2	p_val_adj
ZNF683	1.79342e-121	1.80276	0.18	0.051	7.1199e-119
IL1R2	2.21657e-09	1.69058	0.069	0.022	8.79978e-07
VMO1	7.50826e-15	1.6619	0.055	0.016	2.98078e-12
B3GAT1	1.53227e-102	1.48696	0.15	0.05	6.0831e-100
GZMH	3.99361e-118	1.16195	0.552	0.238	1.58546e-115
LAIR2	9.78618e-45	1.10663	0.106	0.046	3.88511e-42
CMKLR1	1.39186e-16	1.10489	0.066	0.03	5.52566e-14
CD160	2.41505e-08	1.08491	0.073	0.03	9.58774e-06
KLRC4	2.3846e-20	1.0296	0.057	0.025	9.46687e-18
PRF1	3.77853e-149	1.01819	0.644	0.314	1.50008e-146
CD8A	1.35043e-38	0.995827	0.497	0.231	5.3612e-36
GZMB	1.17836e-111	0.907655	0.533	0.269	4.67808e-109
KLRC1	1.25017e-123	0.896777	0.184	0.092	4.96318e-121
KLRC3	1.87309e-72	0.886535	0.124	0.063	7.43618e-70
CD8B	2.13994e-24	0.877554	0.323	0.16	8.49554e-22
PTGDR2	3.93115e-06	0.869881	0.032	0.016	0.00156067
EOMES	6.85905e-25	0.853916	0.09	0.045	2.72304e-22
CST7	4.39817e-208	0.831573	0.726	0.421	1.74607e-205
CD9	2.21185e-41	0.831508	0.06	0.032	8.78104e-39
TBX21	9.13315e-126	0.83123	0.398	0.214	3.62586e-123
GZMA	4.61144e-202	0.821449	0.572	0.312	1.83074e-199
TRDC	1.99372e-130	0.820159	0.253	0.138	7.91505e-128
IL12RB1	6.5493e-19	0.80636	0.204	0.106	2.60007e-16
IGHG4-secreted	1.20666e-17	0.793587	0.01	0.006	4.79044e-15
NCR3	8.80887e-37	0.786468	0.171	0.092	3.49712e-34
CX3CR1	1.22316e-124	0.77347	0.56	0.331	4.85596e-122
KLRK1	9.12795e-150	0.722261	0.613	0.361	3.62379e-147
NKG7	8.87608e-268	0.71749	0.885	0.629	3.5238e-265
RORC	0.000114812	0.708059	0.017	0.009	0.0455805
CXCR2	1.01535e-11	0.707198	0.08	0.046	4.03092e-09
CCL5	9.18524e-303	0.703097	0.909	0.673	3.64654e-300
IGHG1-secreted	1.59519e-16	0.702235	0.264	0.143	6.33291e-14
LAG3	3.25161e-28	0.688258	0.089	0.051	1.29089e-25
CCR5	1.01252e-08	0.669053	0.052	0.032	4.01972e-06
TNFRSF8	4.30169e-08	0.658789	0.109	0.065	1.70777e-05
KLRB1	6.60308e-37	0.638519	0.389	0.227	2.62142e-34
IL2RB	8.60624e-130	0.637712	0.586	0.362	3.41668e-127
TARP-refseq	1.17396e-64	0.625936	0.35	0.211	4.66061e-62
IGHM-secreted	7.93874e-48	0.620256	0.407	0.227	3.15168e-45
CHI3L2	4.65739e-89	0.610254	0.125	0.077	1.84899e-86
FCGR3A	2.85458e-170	0.603222	0.803	0.554	1.13327e-167
CD244	8.99887e-36	0.601447	0.407	0.261	3.57255e-33
CD38	1.23238e-12	0.587417	0.105	0.063	4.89256e-10
FLT3	1.58506e-16	0.585144	0.125	0.076	6.2927e-14
KLRG1	5.80531e-27	0.580871	0.203	0.121	2.30471e-24
IGHG2-secreted	1.15218e-23	0.579482	0.394	0.243	4.57417e-21
APOBEC3G	1.03267e-67	0.575726	0.561	0.372	4.0997e-65
SLC25A37	3.69383e-20	0.566934	0.369	0.243	1.46645e-17
KLRF1	1.25116e-59	0.565832	0.355	0.226	4.96712e-57
GZMK	1.84217e-31	0.556031	0.118	0.074	7.31343e-29
NINJ2	8.53639e-10	0.549203	0.206	0.131	3.38894e-07
CD79B	1.71022e-27	0.548115	0.252	0.157	6.78958e-25
CTSW	4.9883e-84	0.527019	0.669	0.461	1.98036e-81
TIGIT	2.14084e-25	0.52675	0.095	0.059	8.49912e-23
PRDM1	8.15527e-22	0.515197	0.449	0.302	3.23764e-19
STAT3	5.98735e-15	0.511028	0.444	0.298	2.37698e-12
CD300A	3.8453e-14	0.486188	0.663	0.478	1.52659e-11
BPI	9.35205e-11	0.476592	0.061	0.041	3.71276e-08
GNLY	5.73364e-277	0.463444	0.921	0.752	2.27626e-274
IGLC3	1.15709e-32	0.449888	0.764	0.566	4.59364e-30
POU2AF1	3.41374e-08	0.447023	0.15	0.097	1.35525e-05
GIMAP5	7.37754e-05	0.425675	0.382	0.251	0.0292888
RUNX3	4.14074e-75	0.415425	0.753	0.568	1.64387e-72
CXCR3	2.95884e-06	0.40762	0.116	0.077	0.00117466
VPS28	1.2609e-12	0.40587	0.637	0.48	5.00578e-10
XBP1	8.96639e-12	0.402475	0.585	0.435	3.55966e-09
ADA	2.31002e-31	0.401945	0.414	0.291	9.17078e-29
HLA-DPA1	6.94013e-66	0.382662	0.876	0.709	2.75523e-63
VPREB3	2.74305e-05	0.366534	0.067	0.046	0.0108899
KIR2DL1	3.63396e-09	0.342255	0.111	0.079	1.44268e-06
CD24	8.64278e-10	0.336664	0.061	0.044	3.43118e-07
IL15RA	5.26143e-06	0.335745	0.163	0.118	0.00208879
STAT5A	2.724e-07	0.334231	0.451	0.339	0.000108143
CD63	3.0552e-09	0.328513	0.841	0.686	1.21291e-06
PDIA4	6.69814e-05	0.325685	0.377	0.275	0.0265916
CCL4	4.03943e-63	0.317978	0.39	0.309	1.60365e-60
LGALS1	3.9777e-18	0.313475	0.91	0.769	1.57915e-15
STAT6	2.41489e-11	0.312905	0.573	0.453	9.58713e-09
HLA-DQB1	2.67653e-23	0.308474	0.801	0.662	1.06258e-20
CD79A	1.64358e-10	0.305388	0.285	0.197	6.52503e-08
TNFSF13	1.96627e-24	0.290821	0.562	0.463	7.80611e-22
IGKC	7.40618e-16	0.289091	0.83	0.695	2.94026e-13
CD2	4.15584e-13	0.28375	0.611	0.47	1.64987e-10
IKZF2	2.18548e-35	0.273561	0.063	0.05	8.67636e-33
CD14	5.26625e-78	0.269995	0.783	0.629	2.0907e-75
CD40	1.86624e-10	0.26991	0.185	0.139	7.40897e-08
ITGAE	3.24238e-08	0.26915	0.401	0.311	1.28722e-05
CD163	1.52942e-117	0.267805	0.489	0.401	6.07181e-115
IL32	4.95629e-23	0.265621	0.918	0.805	1.96765e-20
IL18RAP	0.000110361	0.260903	0.139	0.103	0.0438134
ITGAX	1.83958e-13	0.258599	0.701	0.571	7.30311e-11
CXCL5	1.42166e-44	0.258575	0.421	0.331	5.64398e-42
TIAF1	9.75206e-13	0.245082	0.458	0.362	3.87157e-10
LYN	1.29386e-15	0.239531	0.761	0.634	5.13661e-13
CD52	4.35121e-275	0.239166	0.989	0.945	1.72743e-272
CD3E	1.65307e-10	0.224971	0.772	0.616	6.56271e-08
LAT2	9.97727e-09	0.223588	0.581	0.491	3.96098e-06
TSPAN32	2.31457e-16	0.223352	0.461	0.369	9.18884e-14
TGFBI	2.45806e-08	0.223336	0.656	0.542	9.75849e-06
BAX	1.81475e-09	0.220306	0.774	0.656	7.20456e-07
CCR2	7.70215e-36	0.214906	0.321	0.262	3.05775e-33
IFITM2	1.39712e-05	0.213709	0.918	0.84	0.00554658
LIPA	8.18927e-74	0.212821	0.568	0.471	3.25114e-71
CD3D	1.05588e-06	0.212445	0.562	0.436	0.000419185
CD33	3.21924e-23	0.212414	0.462	0.39	1.27804e-20
MGST1	8.10458e-25	0.209172	0.291	0.24	3.21752e-22
FCER1G	1.62403e-17	0.206679	0.897	0.778	6.4474e-15
LY86	2.78788e-17	0.199903	0.502	0.432	1.10679e-14
LAT	1.1747e-06	0.198201	0.504	0.399	0.000466355
CLEC10A	4.61367e-07	0.19491	0.21	0.169	0.000183163
CXCL16	2.67944e-15	0.184255	0.573	0.485	1.06374e-12
BIN2	9.90005e-31	0.1773	0.915	0.838	3.93032e-28
RNASE2	1.05137e-71	0.175486	0.266	0.221	4.17393e-69
CCND2	8.57287e-11	0.174649	0.226	0.181	3.40343e-08
PIK3AP1	2.85378e-32	0.172436	0.634	0.537	1.13295e-29
ITGAM	2.97202e-05	0.168936	0.728	0.619	0.0117989
IGHM-membrane	8.35483e-63	0.166459	0.484	0.384	3.31687e-60
FCN1	6.41204e-94	0.165832	0.939	0.862	2.54558e-91
CLEC4E	3.08863e-18	0.162896	0.581	0.492	1.22619e-15
SLC7A7	4.86336e-21	0.16054	0.481	0.412	1.93075e-18
LCK	4.9028e-08	0.159076	0.612	0.503	1.94641e-05
FAS	3.96346e-19	0.156099	0.197	0.166	1.57349e-16
HAVCR2	1.3729e-21	0.154754	0.251	0.211	5.45042e-19
S100A10	2.36613e-17	0.153697	0.966	0.901	9.39353e-15
HLA-DRA	0.000104823	0.152705	0.944	0.869	0.0416148
IFITM3	6.77987e-80	0.151074	0.9	0.831	2.69161e-77
KDELR1	2.74744e-19	0.150308	0.378	0.317	1.09073e-16
ANXA5	4.20422e-05	0.148377	0.812	0.713	0.0166907
TLR2	7.54241e-10	0.145738	0.468	0.405	2.99434e-07
TRBC2	7.11885e-23	0.144195	0.914	0.81	2.82618e-20
S100A9	1.03392e-102	0.142441	0.948	0.896	4.10465e-100
THBS1	7.7372e-121	0.136801	0.43	0.362	3.07167e-118
IL1RN	5.3482e-41	0.136654	0.153	0.13	2.12324e-38
CD1A	2.86598e-05	0.135445	0.033	0.026	0.011378
FYN	1.87698e-10	0.134609	0.877	0.799	7.45161e-08
LAP3	1.48205e-15	0.124037	0.562	0.495	5.88375e-13
IGBP1	4.39625e-27	0.123418	0.511	0.441	1.74531e-24
IGHD-membrane	6.44628e-07	0.116912	0.137	0.107	0.000255917
PDCD1	4.02782e-17	0.116246	0.026	0.024	1.59905e-14
ZBTB16	2.21812e-64	0.115407	0.203	0.168	8.80593e-62
GIMAP2	1.22908e-24	0.114631	0.616	0.54	4.87947e-22
IFNGR1	1.77893e-08	0.113022	0.558	0.497	7.06236e-06
C10orf54	5.48446e-42	0.111777	0.891	0.824	2.17733e-39
CD22	6.04922e-09	0.108392	0.151	0.123	2.40154e-06
CD7	2.61659e-07	0.103226	0.437	0.349	0.000103879
IFNG	8.01642e-15	-0.114084	0.071	0.074	3.18252e-12
F13A1	9.96121e-182	-0.116512	0.347	0.336	3.9546e-179
TREM1	2.67449e-44	-0.122942	0.286	0.283	1.06177e-41
BCL11B	7.86235e-10	-0.127748	0.295	0.279	3.12135e-07
CD44	1.67488e-35	-0.14261	0.842	0.846	6.64927e-33
FOXO1	0.000105781	-0.150957	0.193	0.188	0.0419951
CASP5	1.37921e-11	-0.152	0.369	0.383	5.47548e-09
TNFSF13B	1.35383e-40	-0.152561	0.464	0.462	5.37472e-38
TCL1A	1.6931e-13	-0.169138	0.237	0.243	6.72162e-11
CTSD	4.82077e-47	-0.174726	0.818	0.81	1.91384e-44
FYB	4.84173e-27	-0.193585	0.77	0.796	1.92217e-24
ZAP70	4.8487e-34	-0.224291	0.39	0.417	1.92493e-31
SELL	1.7824e-58	-0.226018	0.844	0.884	7.07613e-56
IL12RB2	8.06263e-06	-0.232969	0.014	0.014	0.00320086
IL7R	2.04176e-25	-0.237034	0.441	0.434	8.1058e-23
ATF6B	3.36863e-15	-0.238725	0.272	0.293	1.33735e-12
CD36	3.16191e-49	-0.242539	0.438	0.453	1.25528e-46
CD27	1.06732e-09	-0.248809	0.268	0.282	4.23727e-07
LTA	7.54688e-05	-0.281744	0.047	0.05	0.0299611
IL23R	8.38707e-49	-0.292697	0.92	0.975	3.32967e-46
NAMPT	2.82983e-120	-0.300691	0.784	0.828	1.12344e-117
VEGFA	2.74582e-28	-0.308843	0.157	0.174	1.09009e-25
JUNB	1.10139e-58	-0.311882	0.97	0.995	4.37252e-56
PASK	2.65079e-08	-0.313848	0.215	0.239	1.05236e-05
CXCL3	1.49673e-06	-0.327857	0.088	0.097	0.000594202
TXK	7.95814e-12	-0.328849	0.178	0.194	3.15938e-09
IL18	4.22893e-21	-0.336236	0.32	0.37	1.67889e-18
ICOS	7.84012e-13	-0.348996	0.101	0.111	3.11253e-10
FOSB	1.31284e-110	-0.359369	0.911	0.974	5.21197e-108
MYC	1.58069e-52	-0.364126	0.395	0.435	6.27535e-50
DPP4	1.69946e-23	-0.365044	0.103	0.114	6.74684e-21
CCR1	2.6046e-98	-0.368139	0.224	0.26	1.03403e-95
TNF	7.06744e-05	-0.394616	0.135	0.164	0.0280578
AQP9	3.30278e-148	-0.425461	0.257	0.297	1.31121e-145
TRAT1	1.57479e-26	-0.425637	0.248	0.283	6.25192e-24
CXCL8	1.69749e-91	-0.438507	0.827	0.937	6.73903e-89
F5	2.07466e-55	-0.438998	0.108	0.13	8.2364e-53
TCF7	2.35349e-53	-0.462457	0.369	0.432	9.34337e-51
VNN2	5.70661e-74	-0.462644	0.349	0.413	2.26552e-71
CD69	3.49053e-27	-0.465796	0.521	0.635	1.38574e-24
CXCL2	6.22239e-41	-0.469747	0.312	0.375	2.47029e-38
BACH2	8.20859e-05	-0.479748	0.06	0.074	0.0325881
FOXP1	4.58948e-56	-0.490715	0.33	0.403	1.82202e-53
TNFSF8	1.36466e-74	-0.49285	0.26	0.321	5.4177e-72													ICOS (Inducible T-cell Co-stimulator): Although downregulated, ICOS is involved in T-cell activation and the formation of memory T-cells. Reduced expression might reflect a transient state where the immune response is transitioning from active proliferation to memory formation.
BCL2	1.28269e-37	-0.505818	0.159	0.191	5.09226e-35													CCR7 (C-C Chemokine Receptor Type 7): Downregulation may suggest reduced migration of T-cells to lymph nodes, potentially reflecting a shift towards tissue-resident memory T-cells that can provide long-term immunity at the site of infection or tumor.
LEF1	1.59981e-85	-0.55512	0.408	0.504	6.35123e-83
IL1B	1.73651e-108	-0.56867	0.403	0.513	6.89393e-106													Potential Positive Implications for Therapy:
DUSP4	1.51902e-05	-0.570176	0.021	0.03	0.00603051
CCR7	7.29602e-119	-0.606322	0.236	0.297	2.89652e-116													Effective Cytotoxic Response: Enhanced expression of cytotoxic genes (e.g., GZMK, FAS) suggests that the immune response in responders is highly effective at targeting and killing infected or tumor cells.
IER3	2.66908e-72	-0.616647	0.417	0.54	1.05962e-69													Targeted Immune Regulation: The observed gene expression changes might indicate a finely tuned immune response that avoids overactivation, which could lead to excessive inflammation or tissue damage.
CXCL1	1.78349e-36	-0.646584	0.066	0.091	7.08046e-34													Long-term Immunity: The shift towards regulated proliferation and memory cell formation might provide long-term protection and a sustained immune response against the tumor or infection.
LTB	5.06979e-154	-0.788331	0.235	0.338	2.01271e-151
FOSL1	1.08019e-39	-0.855008	0.033	0.053	4.28834e-37													Conclusion:
TNFRSF25	3.62698e-52	-0.961567	0.094	0.159	1.43991e-49
CCL20	7.24493e-15	-1.96774	0.005	0.019	2.87624e-12													While impaired T-cell proliferation might seem negative at first glance, the overall gene expression profile in responders suggests a more nuanced and effective immune response. The upregulation of effector and antiviral genes, combined with the downregulation of proliferation and angiogenesis-related genes, indicates a well-regulated immune response that balances immediate cytotoxic activity wit…
																		This balanced response can be particularly beneficial in cancer therapy, where the goal is to eliminate tumor cells while avoiding excessive immune activation that could lead to collateral damage. The changes observed in responders might reflect an optimized immune response that maximizes therapeutic efficacy while minimizing potential adverse effects.
																		If you need further analysis or have additional questions, feel free to ask!

## Sheet: Responders_ D64 vs BL
gene	p_val	avg_log2FC	pct.1	pct.2	p_val_adj
IL1R2	7.16683e-70	0.913601	0.069	0.042	2.84523e-67
EBF1	1.10988e-06	0.720262	0.017	0.011	0.000440623
IGHG1-membrane	1.85713e-13	0.583942	0.037	0.028	7.37279e-11
IFNG	4.43134e-20	0.507881	0.071	0.055	1.75924e-17
LAIR2	6.88972e-33	0.498651	0.106	0.081	2.73522e-30
ZNF683	2.09698e-39	0.378208	0.18	0.152	8.32501e-37
CD72	1.48542e-10	0.366955	0.074	0.061	5.89712e-08
FLT3	2.32323e-36	0.365028	0.125	0.102	9.22322e-34
PAX5	1.70028e-13	0.344337	0.09	0.077	6.75013e-11
KLRC1	3.2094e-19	0.338068	0.184	0.154	1.27413e-16
KLRC3	7.41846e-14	0.330179	0.124	0.104	2.94513e-11
CD24	2.21629e-06	0.327706	0.061	0.051	0.000879868
LAG3	2.18124e-09	0.301254	0.089	0.076	8.65954e-07
CHI3L2	2.82476e-06	0.279068	0.125	0.108	0.00112143
B3GAT1	1.05409e-13	0.265397	0.15	0.131	4.18474e-11
CD22	2.64392e-15	0.247129	0.151	0.137	1.04964e-12
FAM129C	4.21781e-06	0.233086	0.049	0.044	0.00167447
TBX21	3.13735e-41	0.217723	0.398	0.362	1.24553e-38
IGHD-membrane	2.5192e-07	0.208425	0.137	0.128	0.000100012
MS4A1	9.04399e-26	0.201206	0.227	0.218	3.59047e-23
POU2AF1	9.45025e-13	0.170907	0.15	0.142	3.75175e-10
ZAP70	4.15409e-07	0.139531	0.39	0.368	0.000164917
GZMA	7.57397e-26	0.131911	0.572	0.545	3.00686e-23
RGS1	1.59723e-32	0.131302	0.471	0.461	6.34099e-30
CD79A	1.96143e-19	0.12806	0.285	0.283	7.78689e-17
ZBTB16	9.82653e-22	0.120034	0.203	0.192	3.90113e-19
TRDC	6.17656e-06	0.117533	0.253	0.242	0.00245209
GZMH	3.93684e-32	0.11128	0.552	0.539	1.56292e-29
EGR3	5.34583e-21	0.110446	0.227	0.223	2.1223e-18
CCL4	1.09296e-09	0.100717	0.39	0.375	4.33904e-07
MGST1	5.06264e-08	-0.100891	0.291	0.316	2.00987e-05
IFNGR1	3.16161e-12	-0.105772	0.558	0.602	1.25516e-09
CD33	1.87264e-09	-0.107366	0.462	0.502	7.43438e-07
ATF6B	6.76609e-12	-0.107743	0.272	0.3	2.68614e-09
DOCK8	2.60537e-19	-0.109905	0.623	0.672	1.03433e-16
STAT1	5.03651e-10	-0.111588	0.362	0.397	1.9995e-07
IL15RA	6.85347e-06	-0.111758	0.163	0.181	0.00272083
BCL2A1	3.39202e-15	-0.111958	0.587	0.627	1.34663e-12
QPCT	5.89854e-09	-0.115785	0.269	0.296	2.34172e-06
TNFSF13	7.1838e-13	-0.120974	0.562	0.613	2.85197e-10
PASK	2.44797e-06	-0.122196	0.215	0.235	0.000971846
BIRC3	4.47365e-07	-0.12246	0.175	0.194	0.000177604
PIK3IP1	7.85912e-25	-0.124691	0.684	0.732	3.12007e-22
CXCL2	2.16124e-09	-0.129216	0.312	0.34	8.58013e-07
GAB2	4.7427e-11	-0.129291	0.343	0.38	1.88285e-08
KDELR1	3.94685e-10	-0.132928	0.378	0.418	1.5669e-07
IER3	1.21692e-26	-0.133832	0.417	0.446	4.83116e-24
CXCL16	5.42592e-17	-0.135138	0.573	0.625	2.15409e-14
PSEN1	1.3687e-11	-0.136386	0.203	0.228	5.43373e-09
IGBP1	5.66603e-16	-0.137203	0.511	0.565	2.24942e-13
TNFSF13B	1.44306e-14	-0.137259	0.464	0.508	5.72895e-12
TLR2	8.14325e-13	-0.137409	0.468	0.513	3.23287e-10
CD36	4.70737e-25	-0.137686	0.438	0.47	1.86883e-22
VNN2	9.37374e-12	-0.137917	0.349	0.383	3.72137e-09
CXCL5	1.71655e-07	-0.141352	0.421	0.466	6.81472e-05
STAT3	3.03139e-09	-0.141502	0.444	0.492	1.20346e-06
CD5	7.63868e-09	-0.14397	0.337	0.371	3.03256e-06
LY86	2.61988e-15	-0.144083	0.502	0.551	1.04009e-12
TRAT1	1.812e-10	-0.154958	0.248	0.274	7.19364e-08
LILRB4	6.19582e-17	-0.156752	0.441	0.488	2.45974e-14
STAT6	1.86677e-26	-0.160199	0.573	0.637	7.41108e-24
IL4R	2.16828e-23	-0.160881	0.533	0.592	8.60805e-21
SLC7A7	1.2601e-28	-0.165101	0.481	0.527	5.00259e-26
ENTPD1	4.99248e-11	-0.165397	0.24	0.271	1.98201e-08
CD4	3.52511e-66	-0.167592	0.7	0.764	1.39947e-63
STAT5A	5.84217e-17	-0.17032	0.451	0.506	2.31934e-14
CD40	1.14514e-08	-0.176787	0.185	0.214	4.54622e-06
VEGFA	6.50537e-08	-0.177827	0.157	0.18	2.58263e-05
TREM1	2.65866e-11	-0.180521	0.286	0.323	1.05549e-08
LTB	2.9724e-11	-0.184524	0.235	0.266	1.18004e-08
PCNA	9.08081e-05	-0.184745	0.213	0.242	0.0360508
GIMAP2	3.04578e-48	-0.188042	0.616	0.693	1.20918e-45
IL7R	2.16126e-28	-0.18882	0.441	0.489	8.58022e-26
F5	6.60749e-05	-0.19631	0.108	0.123	0.0262317
TLR8	4.07355e-19	-0.204579	0.329	0.377	1.6172e-16
CCR5	6.09086e-07	-0.20553	0.052	0.063	0.000241807
IL1RN	1.55449e-13	-0.208992	0.153	0.181	6.17135e-11
MYC	7.03689e-30	-0.20909	0.395	0.449	2.79364e-27
CCR1	1.02292e-17	-0.210005	0.224	0.264	4.06098e-15
ADGRE1	1.2116e-14	-0.214277	0.165	0.194	4.81005e-12
CLEC10A	3.93779e-12	-0.216793	0.21	0.245	1.5633e-09
TNFSF10	2.7466e-67	-0.216896	0.583	0.659	1.0904e-64
TCF7	9.05947e-34	-0.224957	0.369	0.427	3.59661e-31
CCR2	5.12544e-17	-0.225132	0.321	0.372	2.0348e-14
GIMAP5	1.32615e-22	-0.227688	0.382	0.442	5.26482e-20
CD86	5.64822e-29	-0.229077	0.37	0.427	2.24234e-26
MITF	2.41196e-06	-0.22931	0.025	0.031	0.000957549
LEF1	1.84673e-47	-0.235638	0.408	0.463	7.33153e-45
CD27	1.21988e-24	-0.237268	0.268	0.31	4.84294e-22
CXCL1	3.39097e-08	-0.24652	0.066	0.08	1.34621e-05
TNF	4.01674e-17	-0.246947	0.135	0.161	1.59465e-14
F13A1	3.19795e-23	-0.247902	0.347	0.407	1.26959e-20
TNFRSF25	1.1422e-09	-0.249466	0.094	0.114	4.53453e-07
DPP4	1.69714e-07	-0.257723	0.103	0.123	6.73766e-05
BCL2	5.24578e-15	-0.263397	0.159	0.187	2.08258e-12
AQP9	7.07315e-21	-0.266886	0.257	0.305	2.80804e-18
KCNE3	3.67235e-38	-0.269622	0.373	0.441	1.45792e-35
BACH2	5.34523e-07	-0.280018	0.06	0.073	0.000212206
MME	1.69816e-08	-0.280783	0.201	0.239	6.74171e-06
LTA	3.83341e-07	-0.337712	0.047	0.06	0.000152186
NT5E	7.44762e-07	-0.348895	0.03	0.038	0.000295671
TNFSF8	1.05444e-47	-0.355394	0.26	0.327	4.18614e-45
CCR7	1.92508e-43	-0.357807	0.236	0.287	7.64258e-41
TLR7	8.27421e-16	-0.359672	0.072	0.095	3.28486e-13
TNFRSF8	3.75702e-20	-0.408309	0.109	0.144	1.49154e-17
PTGDR2	4.80888e-09	-0.483183	0.032	0.045	1.90912e-06
TNFRSF4	2.80717e-05	-0.562956	0.02	0.029	0.0111445
NRP1	2.29493e-06	-0.629258	0.007	0.011	0.000911088

## Sheet: Non-Responders_D64 vs BL
gene	p_val	avg_log2FC	pct.1	pct.2	p_val_adj
IGHG1-membrane	1.96224e-18	0.684972	0.043	0.031	7.79008e-16
TNFRSF13C	5.7215e-13	0.6732	0.039	0.025	2.27143e-10
VPREB3	1.03934e-14	0.636946	0.046	0.031	4.12617e-12
CD24	2.82433e-13	0.634681	0.044	0.029	1.12126e-10
BLNK	6.6302e-19	0.57645	0.061	0.044	2.63219e-16
PAX5	2.90326e-20	0.568362	0.081	0.056	1.1526e-17
CXCR5	1.0448e-14	0.543994	0.064	0.045	4.14786e-12
ZBTB16	1.37409e-41	0.532733	0.168	0.116	5.45516e-39
FOSL1	1.78023e-12	0.524072	0.053	0.039	7.06749e-10
IGHD-membrane	1.58984e-25	0.517516	0.107	0.081	6.31168e-23
FAM129C	9.79882e-13	0.506637	0.051	0.038	3.89013e-10
CD72	3.17565e-16	0.494772	0.07	0.052	1.26073e-13
CD22	8.30228e-29	0.46582	0.123	0.098	3.29601e-26
MZB1	3.78269e-12	0.457398	0.065	0.05	1.50173e-09
CD200	9.81883e-05	0.456863	0.026	0.019	0.0389807
TLR9	8.0039e-05	0.452245	0.027	0.021	0.0317755
POU2AF1	7.61813e-22	0.450376	0.097	0.076	3.0244e-19
FLT3	6.43415e-13	0.449089	0.076	0.057	2.55436e-10
MS4A1	3.33302e-46	0.409052	0.197	0.167	1.32321e-43
CD79A	1.89257e-45	0.363993	0.197	0.173	7.51351e-43
EGR3	2.62652e-44	0.355969	0.233	0.194	1.04273e-41
CD79B	5.66761e-23	0.320042	0.157	0.134	2.25004e-20
IGHM-secreted	1.70505e-40	0.319613	0.227	0.202	6.76905e-38
FCER2	9.59569e-17	0.317949	0.095	0.083	3.80949e-14
TCF4	1.38832e-12	0.313996	0.088	0.075	5.51163e-10
THBS1	1.71782e-32	0.260831	0.362	0.317	6.81974e-30
IGHG1-secreted	6.85133e-11	0.242219	0.143	0.127	2.71998e-08
CCR7	2.43414e-14	0.202632	0.297	0.264	9.66354e-12
TCL1A	2.475e-21	0.198946	0.243	0.226	9.82573e-19
IGHM-membrane	3.72059e-44	0.197151	0.384	0.373	1.47707e-41
JCHAIN	2.86864e-06	0.169239	0.171	0.157	0.00113885
TREM1	2.35381e-20	0.145897	0.283	0.266	9.34463e-18
EGR1	7.24175e-100	0.145127	0.67	0.652	2.87498e-97
CD27	5.39043e-08	0.144216	0.282	0.26	2.14e-05
DUSP2	5.21376e-46	0.141302	0.707	0.67	2.06986e-43
TXK	1.3576e-10	0.141153	0.194	0.182	5.38966e-08
IGHG2-secreted	3.7097e-11	0.119286	0.243	0.234	1.47275e-08
CD163	8.79784e-33	0.113948	0.401	0.387	3.49274e-30
CD1C	1.5653e-08	0.110854	0.271	0.259	6.21424e-06
CLEC4E	7.93708e-52	0.105222	0.492	0.481	3.15102e-49
TNFSF8	8.35752e-14	0.10295	0.321	0.31	3.31793e-11
F13A1	2.59955e-06	0.100478	0.336	0.319	0.00103202
CASP5	5.49072e-07	-0.100791	0.383	0.411	0.000217982
CD40	3.11629e-05	-0.101843	0.139	0.152	0.0123717
CCL5	1.25776e-14	-0.102227	0.673	0.709	4.99331e-12
PDIA4	1.56442e-06	-0.103772	0.275	0.299	0.000621076
CCL4	6.9886e-05	-0.105166	0.309	0.331	0.0277447
CX3CR1	3.1441e-07	-0.109715	0.331	0.359	0.000124821
RUNX3	3.1569e-16	-0.114026	0.568	0.602	1.25329e-13
STAT5A	2.51576e-08	-0.117998	0.339	0.369	9.98758e-06
SNCA	3.90817e-06	-0.123756	0.069	0.077	0.00155154
TNFSF13B	4.64074e-25	-0.124375	0.462	0.49	1.84237e-22
IFITM3	4.46159e-125	-0.138899	0.831	0.869	1.77125e-122
CD8A	8.55083e-06	-0.141154	0.231	0.254	0.00339468
LIPA	1.17933e-16	-0.141801	0.471	0.515	4.68193e-14
STAT4	3.01279e-05	-0.14559	0.191	0.211	0.0119608
IL2RB	5.79497e-14	-0.16495	0.362	0.402	2.3006e-11
TNFSF10	1.73847e-153	-0.176543	0.556	0.579	6.90174e-151
CXCR2	0.000117123	-0.176587	0.046	0.053	0.0464978
TLR8	8.99522e-16	-0.187901	0.314	0.353	3.5711e-13
IL1RN	9.67092e-06	-0.189386	0.13	0.148	0.00383935
RORA	1.19289e-08	-0.190818	0.178	0.2	4.73576e-06
KLRG1	5.82529e-06	-0.203068	0.121	0.139	0.00231264
NCR3	9.00535e-09	-0.220825	0.092	0.103	3.57513e-06
CCR2	2.33356e-18	-0.223837	0.262	0.3	9.26425e-16
LAP3	7.86981e-136	-0.24894	0.495	0.546	3.12432e-133
IL15	4.01458e-11	-0.258472	0.119	0.144	1.59379e-08
IKZF2	0.0001177	-0.271613	0.05	0.059	0.046727
IFNG	4.94147e-06	-0.272367	0.074	0.088	0.00196176
KLRC3	2.74949e-07	-0.305066	0.063	0.076	0.000109155
FAS	1.09852e-18	-0.305758	0.166	0.204	4.36111e-16
IL12RB1	6.13436e-19	-0.329914	0.106	0.137	2.43534e-16
IL15RA	9.50832e-21	-0.341838	0.118	0.153	3.7748e-18
GZMK	6.72177e-11	-0.370541	0.074	0.094	2.66854e-08
TNF	1.12631e-26	-0.376334	0.164	0.208	4.47147e-24
CCR5	3.48238e-06	-0.417347	0.032	0.042	0.0013825
IL3RA	3.1643e-24	-0.420888	0.035	0.053	1.25623e-21
STAT1	6.97317e-106	-0.447699	0.337	0.438	2.76835e-103
ZNF683	1.02504e-15	-0.528499	0.051	0.07	4.06941e-13
TLR7	7.07631e-32	-0.670399	0.051	0.083	2.8093e-29
CD274	2.04111e-11	-0.726188	0.014	0.024	8.1032e-09
AIM2	1.73269e-61	-0.815509	0.056	0.103	6.87878e-59
RORC	1.7997e-09	-0.892047	0.009	0.017	7.14481e-07
LAMP3	7.9586e-15	-1.13892	0.009	0.017	3.15956e-12
CXCL10	3.25622e-33	-1.4104	0.013	0.032	1.29272e-30
CCL2	2.31119e-34	-1.74217	0.008	0.023	9.17542e-32
